# Supplementary material for: PJA2 Suppresses Colorectal Cancer Progression by Controlling HDAC2 Degradation and Stability
Source: Adv Sci (Weinh). 2025 Feb 10;12(13):2401964. doi: 10.1002/advs.202401964 (PMC11967759; doi:10.1002/advs.202401964)
Supplement: Supplementary file 2 — Supporting Information [file ADVS-12-2401964-s001.xlsx]

## Sheet: Table Legends
Supplementary Table Legends
Table S1	Relevance analysis of PJA2 expression in the CRC cohort.
Table S2	The clinicopathological information of the CRC Cohort.
Table S3	The clinicopathological information of the TMA Cohort.
Table S4	Antibody list.
Table S5	Sequences of primers.

## Sheet: Table S1
Relevance analysis of PJA2 expression in the CRC Cohort
Variable	Number of cases	PJA2 expression		P*
		Low expression	High expression
All Cases	100	50	50
Age (years)
< 60	38	18	20
≥ 60	62	32	30	0.6803
Gender
Male	59	28	31
Female	41	22	19	0.5419
Tumor site
Colon	51	24	27
Rectum	49	26	23	0.5484
Tumor size (cm)
<5	60	34	26
≥5	40	16	24	0.1025
pT status
T1-T2	15	3	12
T3-T4	85	47	38	0.0117*
Lymph node status
Metastasis	53	38	15
No metastasis	47	12	35	＜0.001*
Vascular status
Invasion	25	21	4
No invasion	75	29	46	＜0.001*
Nerve status
Invasion	21	18	3
No invasion	79	32	47	0.0002*
Distant status
Metastasis	5	2	3
No metastasis	95	48	47	0.6464

## Sheet: Table S2
Table S2. The clinicopathological information of CRC Cohort
Samples	Gender	Age (years)	Tumor site	Tumor size (cm)	Tumor stage	T stage	N stage	M stage	Vascular invasion (negative 0; positive 1)	Nerve invasion (negative 0; positive 1)	Survival state (live 0;death 1)	Survival time (months)
1	male	71	Colon	6.5	3	3	1	0	1	1	1	27
2	male	57	Colon	5.8	3	3	1	0	0	0	0	13
3	male	52	Colon	5	2	3	0	0	0	0	0	57
4	male	63	Colon	2.5	3	3	1	0	0	0	1	36
5	female	39	Colon	9	2	3	0	0	0	0	0	26
6	male	53	Rectum	3.8	1	2	0	0	0	0	0	45
7	male	46	Rectum	2.7	2	3	0	0	0	0	0	83
8	male	51	Rectum	6.5	2	3	0	0	0	0	0	46
9	female	62	Rectum	4.5	3	3	1	0	1	0	1	39
10	male	54	Colon	3.5	1	2	0	0	0	0	0	54
11	male	62	Rectum	6	2	4	0	0	0	0	0	79
12	female	70	Rectum	5	3	3	1	0	0	0	0	56
13	male	49	Rectum	2.8	3	2	1	0	0	0	1	46
14	male	47	Rectum	5	3	3	0	0	0	0	0	32
15	female	67	Rectum	4	1	2	0	0	0	0	0	53
16	female	60	Colon	4	3	3	1	0	0	1	1	27
17	female	67	Colon	10.6	2	3	0	0	0	0	1	38
18	female	68	Rectum	4.3	2	3	0	0	0	1	0	58
19	female	62	Colon	3.5	2	3	0	0	0	0	0	73
20	male	52	Rectum	3	2	3	0	0	0	0	0	63
21	female	65	Colon	5.5	3	3	1	0	1	0	1	20
22	female	70	Rectum	5.5	1	2	0	0	0	0	0	23
23	female	69	Colon	3.2	4	4	0	1	0	0	1	29
24	male	71	Rectum	4.5	3	3	1	0	1	1	1	11
25	female	69	Rectum	6	3	2	1	0	0	0	0	63
26	female	44	Rectum	4	3	3	1	0	1	1	0	16
27	male	54	Rectum	5	2	3	0	0	1	0	0	55
28	male	60	Rectum	4	3	3	1	0	0	0	0	38
29	male	58	Colon	7	2	3	0	0	0	0	0	35
30	male	63	Rectum	3	3	3	1	0	0	0	0	33
31	male	66	Rectum	2.2	1	2	0	0	0	0	0	81
32	female	62	Rectum	3.5	2	3	0	0	0	0	1	71
33	male	53	Rectum	5	3	3	1	0	0	0	0	69
34	male	53	Rectum	3.5	2	3	0	0	0	0	0	66
35	male	62	Colon	3.5	3	3	1	0	1	1	1	25
36	male	70	Rectum	3	3	3	1	0	1	1	1	20
37	male	66	Colon	4.5	3	3	1	0	0	0	0	34
38	male	61	Colon	4	2	4	0	0	0	0	0	44
39	female	41	Colon	5.8	3	3	1	0	0	0	0	4
40	male	51	Colon	3.5	3	3	1	0	0	0	0	32
41	male	53	Colon	4	3	2	1	0	0	0	0	87
42	female	69	Colon	6	4	3	1	1	0	0	0	58
43	male	68	Rectum	3	3	3	1	0	0	0	0	83
44	male	67	Rectum	2.5	1	2	0	0	0	0	0	54
45	female	78	Colon	6	2	3	0	0	0	0	0	76
46	male	74	Colon	7	3	3	0	0	0	0	0	35
47	male	73	Rectum	5	3	3	1	0	0	0	0	35
48	male	69	Colon	4	3	3	1	0	0	0	0	58
49	female	80	Rectum	4.8	2	3	0	0	0	0	0	43
50	female	74	Colon	4.5	3	3	1	0	0	0	1	48
51	male	33	Colon	6	2	3	0	0	0	0	0	27
52	male	52	Colon	4	3	3	0	0	0	1	0	38
53	female	62	Rectum	4	2	3	0	0	0	0	0	64
54	male	67	Colon	5	3	3	1	0	1	0	1	36
55	female	53	Rectum	4.8	3	4	1	0	0	0	0	44
56	female	56	Rectum	4.5	2	3	0	0	0	1	0	31
57	female	51	Colon	3	3	4	1	0	1	0	0	48
58	male	37	Rectum	4	3	3	1	0	0	0	1	54
59	male	63	Rectum	5.5	2	3	0	0	0	0	0	26
60	male	77	Rectum	2.3	3	3	1	0	1	0	0	56
61	male	29	Rectum	3	3	2	1	0	1	0	1	31
62	male	55	Rectum	5	2	3	0	0	0	0	0	58
63	female	72	Colon	6.5	3	3	1	0	1	0	1	13
64	male	65	Rectum	4	1	2	0	0	0	0	0	63
65	female	68	Rectum	6.5	2	3	0	0	0	0	0	58
66	female	75	Colon	3	3	4	1	0	0	1	0	49
67	female	87	Colon	5	3	3	1	0	1	0	0	16
68	male	84	Colon	3	3	3	1	0	1	0	0	73
69	female	67	Colon	6	2	3	0	0	0	1	1	39
70	male	61	Rectum	4.5	3	3	1	0	0	0	0	20
71	female	45	Colon	5.5	3	4	0	0	0	0	0	44
72	female	89	Rectum	3	1	2	0	0	1	0	0	48
73	male	62	Colon	3	1	2	0	0	0	0	0	79
74	male	45	Rectum	3.5	3	3	1	0	0	1	1	13
75	male	58	Colon	5	2	3	0	0	0	0	0	54
76	male	54	Rectum	4.5	3	3	1	0	0	0	0	44
77	male	55	Rectum	5	3	3	1	0	0	0	0	17
78	female	72	Colon	2.5	3	3	1	0	1	0	0	58
79	female	36	Rectum	5.5	2	3	0	0	0	0	0	54
80	female	70	Colon	7	4	4	0	1	0	0	1	51
81	male	82	Rectum	3.8	3	3	1	0	1	1	1	55
82	female	39	Colon	3	3	4	1	0	0	0	1	12
83	male	76	Colon	3.5	3	3	1	0	1	0	0	44
84	male	53	Colon	2.5	1	1	0	0	0	0	0	92
85	male	66	Rectum	4.5	3	4	1	0	0	0	0	56
86	male	54	Colon	3.8	4	4	1	1	1	1	1	16
87	male	78	Colon	8	2	3	0	0	0	0	0	54
88	male	52	Rectum	4	3	3	1	0	0	0	1	58
89	female	84	Colon	5	3	4	1	0	1	1	1	16
90	female	70	Colon	3.7	2	3	0	0	0	0	0	18
91	male	68	Colon	4	4	3	0	1	0	1	0	17
92	female	82	Colon	3.8	3	3	1	0	1	1	0	15
93	female	63	Colon	7	3	4	1	0	0	0	0	54
94	female	61	Rectum	5	2	3	0	0	0	1	0	26
95	female	55	Rectum	4	3	3	1	0	1	1	1	13
96	male	64	Rectum	6	3	2	1	0	0	0	1	58
97	male	63	Colon	4	2	3	0	0	1	1	1	54
98	female	78	Rectum	6	3	3	1	0	0	0	1	37
99	male	60	Colon	13.5	2	3	0	0	0	0	0	17
100	male	70	Rectum	3	3	3	1	0	1	1	1	4

## Sheet: Table S3
Table S3. The clinicopathological information of TMA
Samples	Gender	Age (years)	Tumor site	Survival state (live 0;death 1)	Survival time (months)
1	male	61	Colon	1	23
2	male	54	Colon	1	20
3	male	80	Colon	1	35
4	female	87	Colon	1	29
5	male	77	Colon	0	34
6	female	54	Colon	0	57
7	female	74	Colon	0	46
8	male	63	Colon	0	38
9	female	37	Colon	0	47
10	male	62	Colon	0	24
11	female	76	Colon	0	44
12	male	88	Colon	0	39
13	male	69	Colon	0	25
14	female	64	Colon	0	55
15	male	72	Colon	0	18
16	female	67	Colon	0	33
17	male	59	Colon	0	41
18	male	85	Colon	0	46
19	male	76	Colon	0	27
20	female	86	Colon	0	31
21	female	80	Colon	0	44
22	male	65	Rectum	0	28
23	male	74	Colon	0	29
24	male	76	Colon	0	52
25	female	66	Colon	0	11
26	male	57	Colon	1	22
27	male	75	Colon	1	35
28	female	84	Colon	1	13
29	male	63	Colon	1	32
30	male	78	Colon	1	18
31	male	57	Colon	1	21
32	female	69	Colon	1	19
33	male	62	Colon	1	31
34	male	40	Colon	1	24
35	female	46	Colon	1	28
36	male	43	Colon	1	23
37	female	69	Colon	0	24
38	female	31	Colon	0	33
39	male	87	Colon	0	30
40	male	74	Colon	0	27
41	female	49	Rectum	0	46
42	female	62	Colon	0	31
43	male	36	Colon	0	33
44	male	52	Colon	0	29
45	female	79	Colon	0	32
46	male	61	Colon	0	34
47	male	66	Colon	0	50
48	male	53	Colon	0	47
49	female	78	Colon	0	44
50	male	47	Colon	0	36

## Sheet: Table S4
Table S4
Antigens	Manufacturer	Application
PJA2	Cell Signaling Technology : #40180	1:1000 for WB; 1:50 for IP
PJA2	Sigma-Aldrich : HPA040347	2ug/ml for IF; 1:200 for IHC
HDAC2	ProteinTech : 12922-3-AP	1:5000 for WB; 1:200 for IHC
HDAC2	Abcam : ab32117	1:60 for IP; 1:250for IF
IFIT2	ProteinTech : 12604-1-AP	1:1000 for WB
H3K27ac	Abcam : ab4729	2ug for CHIP
Ubiquitin	Abcam : ab134953	1:1000 for WB
GAPDH	Abcam : ab9485	1:2500 for WB
Flag	Abcam : ab205606	1:1000 for WB
Myc	Abcam : ab32	1:1000 for WB
HA	ProteinTech : 51064-2-AP	1:3000 for WB
GST	ProteinTech : 10000-0-AP	1:1000 for WB
IgG	Abcam : ab172730	5ug for IP

## Sheet: Table S5
Table S5 Sequences of primers
qRT-PCR Primers
PJA2	F: TGTTGCAGTACATCACAGTGAG
	R: AGCACTACAAGCTCCTGGAATA
HDAC2	F: GCTATTCCAGAAGATGCTGTTC
	R: GTTGCTGAGCTGTTCTGATTTG
IFIT1	F: CTCCTTGGGTTCGTCTATAAATTG
	R: AGTCAGCAGCCAGTCTCAG
IFIT2	F: AAGCACCTCAAAGGGCAAAAC
	R: TCGGCCCATGTGATAGTAGAC
IFIT3	F: TTCACCTGGAACTTATTCAAG
	R: TTTTATGTAGGCCAACAAGTT
GAPDH	F: GGCTGCTTTTAATTCTGGCAA A
	R: AATCATACTGGAACATGTAGACCATGT A
Short hairpin RNAs
(shRNAs) sequence
ShPJA2-1	sense:5'GATCCGAGTTATTACACAAAGGGAAACTCGAGTTTCCCTTTGTGTAATAACTCTTTTTG-3'
	antisense:5'AATTCAAAAAGAGTTATTACACAAAGGGAAACTCGAGTTTCCCTTTGTGTAATAACTCG-3'
ShPJA2-2	sense:5'GATCCGCAGGAGGGTATCAGACAATTCTCGAGAATTGTCTGATACCCTCCTGCTTTTTG-3'
	antisense:5'AATTCAAAAAGCAGGAGGGTATCAGACAATTCTCGAGAATTGTCTGATACCCTCCTGCG-3'
ShPJA2-3	sense:5'GATCCGAATGGCTGTGGAGATTATTACTCGAGTAATAATCTCCACAGCCATTCTTTTTG-3'
	antisense:5'AATTCAAAAAGAATGGCTGTGGAGATTATTACTCGAGTAATAATCTCCACAGCCATTCG-3'
ShHDAC2-1	sense:5'GATCCGACGGTATCATTCCATAAATACTCGAGTATTTATGGAATGATACCGTCTTTTTG-3'
	antisense:5'AATTCAAAAAGACGGTATCATTCCATAAATACTCGAGTATTTATGGAATGATACCGTCG-3'
ShHDAC2-2	sense:5'GATCCCCCAATGAGTTGCCATATAATCTCGAGATTATATGGCAACTCATTGGGTTTTTG-3'
	antisense:5'AATTCAAAAACCCAATGAGTTGCCATATAATCTCGAGATTATATGGCAACTCATTGGGG-3'
ShHDAC2-3	sense:5'GATCCGACGGTGATATTGGAAATTATCTCGAGATAATTTCCAATATCACCGTCTTTTTG-3'
	antisense:5'AATTCAAAAAGACGGTGATATTGGAAATTATCTCGAGATAATTTCCAATATCACCGTCG-3'
CHIP-qPCR Primers
IFIT1	F: GAAGGATGGGCCTTGCTGAA
	R: GCGATAGGCAGAGATCGCAT
IFIT2	F: AGAGCGAAGGTGTGCTTTGA
	R: AGGGTCAATGGCGTTCTGAG
IFIT3	F: AGACAGGAAGACTTCTGAAGAACA
	R: GACCTCACTCATGACTGCCC
PJA2	F: AATCTTCTGCGGCTTGTCCA
	R: TTTGGGCCAGACAGCCTTAC
